# Supplementary material for: Signature Construction and Molecular Subtype Identification Based on Pyroptosis-Related Genes for Better Prediction of Prognosis in Hepatocellular Carcinoma
Source: Oxid Med Cell Longev. 2022 Jan 11;2022:4494713. doi: 10.1155/2022/4494713 (PMC8767411; doi:10.1155/2022/4494713)
Supplement: Supplementary Materials — Figure S1: univariate Cox analysis and multivariate Cox analysis containing risk score and clinical factors. Table S1: 55 pyroptosis-related genes used in this study. Table S2: list of primer sequences. [file 4494713.f1.zip]

Archive with 2 entries (2 files):
- Supplemental Description.docx
- Supplemental Files (2).docx
